# Supplementary material for: Alterations of thyroid microbiota across different thyroid microhabitats in patients with thyroid carcinoma
Source: J Transl Med. 2021 Nov 30;19:488. doi: 10.1186/s12967-021-03167-9 (PMC8638380; doi:10.1186/s12967-021-03167-9)
Supplement: Supplementary file 2 — Additional file 2: Table S2. The identified phylum in each samples. [file 12967_2021_3167_MOESM2_ESM.csv]

Table S2. The identifide phylum in each samples.
Phylum	Normal_1	Normal_10	Normal_11	Normal_12	Normal_13	Normal_14	Normal_15	Normal_16	Normal_17	Normal_18	Normal_19	Normal_2	Normal_20	Normal_21	Normal_22	Normal_23	Normal_24	Normal_25	Normal_26	Normal_27	Normal_28	Normal_29	Normal_3	Normal_30	Normal_4	Normal_5	Normal_6	Normal_7	Normal_8	Normal_9	QC_1	QC_2	QC_3	QC_4	QC_5	QC_6	Tumor_1	Tumor_10	Tumor_11	Tumor_12	Tumor_13	Tumor_14	Tumor_15	Tumor_16	Tumor_17	Tumor_18	Tumor_19	Tumor_2	Tumor_20
Actinobacteria	0.008075888	0.009678246	0.016023587	0.007434944	0.00294834	0.000833227	0.006601718	0.004037944	0.000769132	0.006088963	0.005768491	0.060505064	0.003589283	0.000256377	0.000897321	0.005063453	0.004999359	0.017946417	0.010575567	0.010511473	0.018651455	0.004807076	0.004614793	0.002115113	0.001666453	0.011152416	0.005063453	0.006665812	0.006601718	0.020189719	0.000128189	0.000769132	0.000640944	0.004486604	0.00102551	0.001730547	0.001089604	0.002307397	0.004935265	0.021727984	0.008396359	0.002691963	0.004102038	0.012626586	0.008973209	0.002627868	0.00589668	0.010896039	0.003589283
Bacteroidetes	0.203050891	0.059479554	0.179400077	0.387129855	0.192090758	0.13741828	0.201192155	0.176579926	0.177990001	0.264453275	0.136649148	0.104281502	0.154980131	0.126650429	0.030637098	0.222599667	0.155044225	0.420587104	0.358607871	0.135239072	0.093577746	0.082809896	0.154275093	0.101910012	0.152993206	0.248237406	0.119087297	0.073067555	0.087424689	0.121074221	0.000897321	0.002820151	0.00294834	0.003589283	0.006024869	0.116651711	0.03243174	0.266952955	0.261889501	0.259966671	0.419112934	0.016344059	0.097038841	0.227983592	0.103576465	0.044866043	0.15408281	0.018330983	0.098577106
Candidate_division_TM7	0.00E+00	0.00E+00	0.00E+00	0.00E+00	0.00E+00	0.00E+00	0.00E+00	0.00E+00	0.00E+00	1.54E-03	2.56E-04	0.00E+00	0.00E+00	0.00E+00	0.00E+00	0.00E+00	1.92E-04	1.09E-03	1.92E-04	0.00E+00	0.00E+00	0.00E+00	6.41E-05	1.92E-04	0.00E+00	2.56E-04	0.00E+00	0.00E+00	0.00E+00	0.00E+00	0.00E+00	7.69E-04	0.00E+00	1.15E-03	0.00E+00	4.49E-04	0.00E+00	0.00E+00	0.00E+00	0.00E+00	0.00E+00	0.00E+00	1.22E-03	1.22E-03	0.00E+00	2.56E-04	0.00E+00	6.41E-05	0.00E+00
Cyanobacteria	0	0	0	0	0	0	0	0	0	0	0	0	0	0	0.000512755	0	0	0	0.000128189	0	0	0	0	0.000961415	0	0	0	0	0	0	0	0	0	0	0	0	0	0	0	0	0	0	0	0	0	0	0.006858095	0	0
Firmicutes	0.05396744	0.102935521	0.067747725	0.069542366	0.124663505	0.02358672	0.039994873	0.168311755	0.156774773	0.049160364	0.014613511	0.035315985	0.152224074	0.235546725	0.030637098	0.061594667	0.087488784	0.043263684	0.045699269	0.027688758	0.045442892	0.042943212	0.292654788	0.023266248	0.295859505	0.200423023	0.079605179	0.102807332	0.13004743	0.078195103	0.000576849	0.008780926	0.003845661	0.019805153	0.005255736	0.014549417	0.021856172	0.060440969	0.12517626	0.010062813	0.025317267	0.003076529	0.03140623	0.030508909	0.074990386	0.026278682	0.053903346	0.045378798	0.040443533
Fusobacteria	1.12E-02	8.33E-04	4.23E-03	1.04E-02	1.14E-02	3.78E-03	2.76E-03	1.67E-03	1.51E-01	1.41E-03	2.56E-04	2.24E-03	3.54E-02	1.12E-02	6.41E-05	1.24E-02	8.01E-03	1.47E-03	0.00E+00	0.00E+00	0.00E+00	7.63E-03	2.51E-02	1.73E-03	3.57E-02	2.24E-03	1.79E-03	7.56E-03	7.24E-03	8.59E-03	0.00E+00	1.03E-03	5.13E-04	5.13E-03	4.81E-03	1.60E-03	9.55E-03	0.00E+00	1.51E-01	6.41E-05	1.92E-04	1.28E-04	2.50E-03	5.13E-04	4.68E-03	2.56E-04	0.00E+00	7.05E-04	0.00E+00
Not_Assigned	1.47E-03	2.44E-03	2.37E-03	1.28E-04	6.41E-04	6.41E-05	5.77E-04	5.13E-04	1.92E-04	1.28E-04	7.18E-03	1.03E-03	1.28E-04	8.33E-04	5.96E-03	3.20E-04	1.22E-03	4.49E-04	2.24E-03	1.28E-04	4.49E-04	1.99E-03	1.03E-03	6.41E-04	6.41E-05	2.56E-04	1.35E-03	1.15E-03	3.20E-03	4.49E-04	0.00E+00	0.00E+00	0.00E+00	0.00E+00	0.00E+00	0.00E+00	4.97E-02	6.41E-05	1.08E-02	3.44E-02	2.26E-02	5.15E-02	7.88E-03	3.65E-03	1.88E-02	2.93E-02	3.08E-03	1.52E-02	1.07E-02
Others	0	0	0	0	0	0	0.001217793	0	0	0	0	0	0	0	0.000833227	0	0	0	0	0	0	0	0.00044866	0	0	0	0.001410076	0	0	0	0	0	0	0	0	0	0	0	0	0.000128189	0	0	0	0	0	0.000512755	0	0	0
Proteobacteria	0.72227919	0.82162543	0.72830406	0.52249712	0.66568389	0.83425202	0.74766056	0.64889117	0.51204974	0.67657993	0.83514934	0.79662864	0.63786694	0.61960005	0.93045763	0.69209076	0.73830278	0.5147417	0.58255352	0.82636841	0.84187925	0.85982566	0.51256249	0.86918344	0.49846174	0.5090373	0.78823228	0.80803743	0.76015895	0.77086271	0.99839764	0.98583515	0.9920523	0.96583771	0.98288681	0.86501731	0.88527112	0.67017049	0.44372516	0.6735034	0.52429176	0.9262915	0.8548904	0.72349699	0.78823228	0.89552621	0.77618254	0.90943469	0.84668632
Synergistetes	0.00E+00	0.00E+00	7.05E-04	2.88E-03	2.12E-03	6.41E-05	0.00E+00	0.00E+00	7.69E-04	6.41E-04	1.28E-04	0.00E+00	1.58E-02	5.96E-03	0.00E+00	5.90E-03	4.36E-03	4.49E-04	0.00E+00	0.00E+00	0.00E+00	0.00E+00	1.47E-03	0.00E+00	1.09E-03	2.84E-02	3.46E-03	7.05E-04	5.32E-03	3.85E-04	0.00E+00	0.00E+00	0.00E+00	0.00E+00	0.00E+00	0.00E+00	0.00E+00	0.00E+00	1.22E-03	1.28E-04	0.00E+00	0.00E+00	9.61E-04	0.00E+00	7.05E-04	2.56E-04	0.00E+00	0.00E+00	0.00E+00
Verrucomicrobia	0.00E+00	3.01E-03	1.22E-03	0.00E+00	4.49E-04	0.00E+00	0.00E+00	0.00E+00	3.20E-04	0.00E+00	0.00E+00	0.00E+00	0.00E+00	0.00E+00	0.00E+00	0.00E+00	3.85E-04	0.00E+00	0.00E+00	6.41E-05	0.00E+00	0.00E+00	7.82E-03	0.00E+00	1.42E-02	0.00E+00	0.00E+00	0.00E+00	0.00E+00	2.56E-04	0.00E+00	0.00E+00	0.00E+00	0.00E+00	0.00E+00	0.00E+00	1.28E-04	6.41E-05	1.22E-03	0.00E+00	6.41E-05	0.00E+00	0.00E+00	0.00E+00	0.00E+00	1.28E-04	0.00E+00	0.00E+00	0.00E+00
[truncated: 17 more columns]
