# Supplementary material for: Alterations of thyroid microbiota across different thyroid microhabitats in patients with thyroid carcinoma
Source: J Transl Med. 2021 Nov 30;19:488. doi: 10.1186/s12967-021-03167-9 (PMC8638380; doi:10.1186/s12967-021-03167-9)
Supplement: Supplementary file 3 — Additional file 3: Table S3. The identified phylum in each group. [file 12967_2021_3167_MOESM3_ESM.csv]

Table S3. The identified phylum in each group.
Phylum	Normal	QC	Tumor
Actinobacteria	0.008804427	0.001463488	0.007804555
Bacteroidetes	0.168617271	0.022155279	0.154099902
Candidate_division_TM7	0.000126052	0.000395248	0.000134598
Cyanobacteria	5.34E-05	0	0.000713584
Firmicutes	0.096066744	0.00880229	0.11323121
Fusobacteria	0.012246293	0.002179208	0.007759689
Others	0.000130325	0	9.83E-05
Proteobacteria	0.709060804	0.965004487	0.697030295
Synergistetes	0.002685553	0	0.002730419
V2	0.00128616	0	0.016322694
Verrucomicrobia	0.000922959	0	7.48E-05
