# Supplementary material for: Alterations of thyroid microbiota across different thyroid microhabitats in patients with thyroid carcinoma
Source: J Transl Med. 2021 Nov 30;19:488. doi: 10.1186/s12967-021-03167-9 (PMC8638380; doi:10.1186/s12967-021-03167-9)
Supplement: Supplementary file 4 — Additional file 4: Table S4. The identified genera in each sample. [file 12967_2021_3167_MOESM4_ESM.csv]

Table S4. The identified genera in each sample.
Genus	Normal_1	Normal_10	Normal_11	Normal_12	Normal_13	Normal_14	Normal_15	Normal_16	Normal_17	Normal_18	Normal_19	Normal_2	Normal_20	Normal_21	Normal_22	Normal_23	Normal_24	Normal_25	Normal_26	Normal_27	Normal_28	Normal_29	Normal_3	Normal_30	Normal_4	Normal_5	Normal_6	Normal_7	Normal_8	Normal_9	QC_1	QC_2	QC_3	QC_4	QC_5	QC_6	Tumor_1	Tumor_10	Tumor_11	Tumor_12	Tumor_13	Tumor_14	Tumor_15	Tumor_16	Tumor_17	Tumor_18	Tumor_19	Tumor_2	Tumor_20
Achromobacter	0.000640944	0.00249968	0.007947699	0.009806435	0.016792719	0.015959492	0.010703756	0.007434944	0.00147417	0.021022946	0.002820151	0.002435585	0.000320472	0.00192283	0.001666453	0.014100756	0.014805794	0.00884502	0.019484682	0	0.00192283	0.004102038	0.001281887	0.001538264	0.000192283	0.001858736	0.007755416	0.006409435	0.009165492	0.00102551	0	0	0	0	0	0.003525189	0.000640944	0.003268812	0	0.001986925	0.000320472	0.000769132	0.004166133	0.007306756	0.005191642	0.002691963	0	0.002563774	0.001602359
Acidovorax	1.28E-03	5.13E-04	2.43E-02	3.56E-02	5.67E-02	3.23E-02	7.82E-03	9.61E-03	9.61E-04	1.69E-02	1.28E-03	6.41E-05	6.41E-05	1.92E-04	1.28E-04	5.13E-03	5.64E-03	5.77E-04	5.19E-03	0.00E+00	0.00E+00	3.20E-03	4.36E-03	0.00E+00	6.41E-05	2.99E-02	3.46E-02	4.28E-02	2.74E-02	3.85E-03	0.00E+00	0.00E+00	0.00E+00	0.00E+00	0.00E+00	0.00E+00	4.49E-04	8.01E-03	3.85E-04	3.01E-03	0.00E+00	1.28E-04	2.44E-03	1.86E-03	1.28E-03	2.44E-03	0.00E+00	0.00E+00	7.24E-03
Acinetobacter	0.14184079	0.210806307	0.146071017	0.070375593	0.031278041	0.081720292	0.104601974	0.078707858	0.220676836	0.076913216	0.235162159	0.0510191	0.132226638	0.019292398	0.177413152	0.064030253	0.019292398	0.029611588	0.097679785	0.284514806	0.472631714	0.376618382	0.180361492	0.52845789	0.317843866	0.010126907	0.050121779	0.012113832	0.020830663	0.23163697	0	0.000128189	0.001986925	0.003012434	0.001410076	0.159915396	0.016087681	0.101397257	0.136008204	0.048968081	0.0147417	0.174400718	0.030829381	0.099666709	0.024548135	0.012626586	0.06870914	0.006729906	0.027304192
Aeromonas	1.92E-04	1.03E-03	5.13E-04	2.56E-04	6.41E-05	6.41E-05	2.56E-04	1.22E-03	0.00E+00	0.00E+00	1.92E-04	3.85E-04	7.05E-04	0.00E+00	3.20E-04	3.20E-04	1.92E-04	0.00E+00	5.77E-04	1.35E-03	7.69E-04	5.19E-03	6.41E-05	0.00E+00	0.00E+00	0.00E+00	6.41E-05	1.15E-03	3.20E-04	2.18E-03	0.00E+00	6.41E-05	0.00E+00	3.20E-04	2.56E-04	1.28E-04	2.63E-03	8.97E-04	4.49E-04	8.97E-04	5.13E-04	7.69E-04	4.74E-03	2.37E-03	1.09E-03	3.72E-03	2.31E-03	5.77E-04	1.09E-03
Akkermansia	0.00E+00	3.01E-03	1.22E-03	0.00E+00	4.49E-04	0.00E+00	0.00E+00	0.00E+00	3.20E-04	0.00E+00	0.00E+00	0.00E+00	0.00E+00	0.00E+00	0.00E+00	0.00E+00	3.85E-04	0.00E+00	0.00E+00	6.41E-05	0.00E+00	0.00E+00	7.82E-03	0.00E+00	1.42E-02	0.00E+00	0.00E+00	0.00E+00	0.00E+00	2.56E-04	0.00E+00	0.00E+00	0.00E+00	0.00E+00	0.00E+00	0.00E+00	1.28E-04	6.41E-05	1.22E-03	0.00E+00	6.41E-05	0.00E+00	0.00E+00	0.00E+00	0.00E+00	1.28E-04	0.00E+00	0.00E+00	0.00E+00
Alistipes	6.41E-04	5.77E-04	1.03E-03	4.49E-04	1.03E-03	0.00E+00	2.56E-04	7.69E-04	2.56E-04	0.00E+00	0.00E+00	0.00E+00	1.33E-02	1.12E-02	0.00E+00	8.33E-04	5.13E-04	6.41E-05	1.67E-03	0.00E+00	0.00E+00	0.00E+00	3.33E-03	0.00E+00	3.78E-03	2.72E-02	1.35E-03	1.92E-04	6.41E-04	6.41E-05	0.00E+00	0.00E+00	0.00E+00	0.00E+00	0.00E+00	0.00E+00	0.00E+00	8.97E-04	7.05E-04	0.00E+00	1.99E-03	5.77E-04	0.00E+00	0.00E+00	0.00E+00	0.00E+00	0.00E+00	0.00E+00	3.85E-04
Alloprevotella	0.00E+00	0.00E+00	0.00E+00	0.00E+00	0.00E+00	0.00E+00	6.41E-04	2.56E-04	5.83E-03	0.00E+00	0.00E+00	0.00E+00	8.65E-03	5.06E-03	0.00E+00	0.00E+00	0.00E+00	0.00E+00	0.00E+00	0.00E+00	0.00E+00	0.00E+00	0.00E+00	0.00E+00	0.00E+00	0.00E+00	0.00E+00	0.00E+00	0.00E+00	0.00E+00	0.00E+00	0.00E+00	0.00E+00	0.00E+00	0.00E+00	0.00E+00	0.00E+00	0.00E+00	5.45E-03	3.20E-04	0.00E+00	6.41E-05	0.00E+00	0.00E+00	0.00E+00	0.00E+00	0.00E+00	0.00E+00	0.00E+00
Aquabacterium	0.002371491	0.000576849	0	0	0.000833227	0.000640944	0.000128189	0.000512755	0.000961415	0.000512755	0.001281887	0.012562492	0.001345981	0.00044866	0.003204717	0	0.000320472	0.000769132	0	0.003076529	0	0.003332906	0.001281887	0.000897321	0.001410076	0.00102551	0.000833227	0.005768491	0.004935265	0.000705038	0	0	0	0	0	0	0.002563774	0	0.000256377	0.000192283	0.000384566	0.00102551	0.001410076	0.001153698	0.00294834	0.00044866	0.014677605	0.001089604	0.001089604
Austwickia	0.00E+00	0.00E+00	2.88E-03	3.40E-03	1.47E-03	0.00E+00	0.00E+00	0.00E+00	0.00E+00	2.12E-03	1.92E-04	0.00E+00	0.00E+00	0.00E+00	0.00E+00	0.00E+00	5.13E-04	4.68E-03	2.69E-03	0.00E+00	0.00E+00	0.00E+00	6.41E-05	0.00E+00	0.00E+00	6.41E-04	2.56E-04	8.97E-04	7.05E-04	0.00E+00	0.00E+00	0.00E+00	0.00E+00	0.00E+00	0.00E+00	0.00E+00	0.00E+00	0.00E+00	6.41E-05	1.22E-03	0.00E+00	0.00E+00	0.00E+00	0.00E+00	6.41E-05	6.41E-05	0.00E+00	0.00E+00	0.00E+00
Bacillus	4.55E-03	1.29E-02	4.29E-03	2.44E-03	4.49E-04	0.00E+00	2.56E-04	1.15E-03	8.97E-04	1.92E-04	1.03E-03	1.09E-03	2.76E-03	3.20E-04	5.06E-03	9.42E-03	1.15E-03	2.24E-03	5.00E-03	8.46E-03	1.97E-02	9.74E-03	1.86E-03	7.05E-04	1.92E-03	7.69E-04	4.36E-03	4.23E-03	6.73E-03	1.06E-02	0.00E+00	0.00E+00	0.00E+00	0.00E+00	0.00E+00	0.00E+00	1.79E-03	3.78E-03	6.41E-05	1.28E-03	1.92E-04	2.56E-04	3.46E-03	2.05E-03	4.01E-02	3.59E-03	2.04E-02	2.40E-02	3.01E-03
Bacteroides	1.37E-02	2.69E-03	9.29E-03	9.55E-03	9.68E-03	3.53E-03	4.36E-03	8.85E-03	6.60E-02	2.82E-03	1.03E-03	5.96E-03	1.00E-02	4.68E-03	2.05E-03	1.59E-02	1.40E-02	5.00E-03	7.69E-04	1.92E-04	6.41E-05	2.56E-04	1.16E-01	8.97E-04	1.39E-01	6.36E-02	1.47E-03	3.46E-03	6.73E-03	9.29E-03	0.00E+00	1.28E-04	1.28E-04	6.41E-05	3.85E-04	6.41E-05	3.33E-03	1.09E-03	7.83E-02	1.22E-03	1.79E-03	5.13E-04	8.97E-04	2.95E-03	4.61E-03	3.72E-03	2.05E-03	1.92E-04	1.54E-03
Blautia	1.41E-03	9.68E-03	4.49E-03	1.54E-03	4.36E-03	0.00E+00	8.97E-04	1.00E-02	7.05E-04	5.77E-04	0.00E+00	4.49E-04	1.79E-03	7.69E-04	6.41E-05	3.20E-04	4.42E-03	3.85E-04	1.47E-03	3.20E-04	1.28E-04	0.00E+00	5.17E-02	1.22E-03	3.49E-02	8.33E-04	0.00E+00	2.56E-03	2.95E-03	5.90E-03	0.00E+00	0.00E+00	9.61E-04	0.00E+00	0.00E+00	0.00E+00	9.61E-04	1.28E-03	5.13E-04	6.41E-05	1.28E-03	0.00E+00	8.33E-03	1.28E-04	0.00E+00	8.97E-04	6.41E-05	0.00E+00	0.00E+00
Bordetella	0	0	0.009101397	0.011601077	0.019484682	0.007755416	0.004486604	0.003845661	0.001410076	0.016728625	0.002307397	0	0	0.000320472	0.000128189	0.011408794	0.009357775	0.007050378	0.01224202	0	0	0	0.001089604	0.001666453	0	0.001153698	0.00781951	0.004614793	0.009806435	0.000512755	0	0	0	0	0	0	0	0.002691963	0.000192283	0.001345981	0	0	0.00589668	0.000576849	0.002051019	0.000384566	0	0	0
Bosea	0.00E+00	0.00E+00	1.99E-03	8.97E-04	1.92E-03	8.97E-04	6.41E-05	0.00E+00	1.28E-04	8.97E-04	6.41E-05	0.00E+00	0.00E+00	0.00E+00	6.41E-05	4.49E-04	2.24E-03	1.92E-04	1.09E-03	1.22E-03	6.41E-05	0.00E+00	5.13E-04	1.28E-04	0.00E+00	1.28E-04	3.85E-04	3.14E-03	1.35E-03	0.00E+00	0.00E+00	0.00E+00	0.00E+00	0.00E+00	0.00E+00	0.00E+00	0.00E+00	0.00E+00	0.00E+00	4.49E-04	5.13E-04	6.41E-05	2.31E-03	1.09E-03	2.50E-03	6.41E-04	5.13E-04	0.00E+00	4.04E-03
Brevundimonas	0.007434944	0.004678887	0.016472247	0.029867966	0.034610947	0.006601718	0.011408794	0.006473529	0.00192283	0.019484682	0.006858095	0.014164851	0.008139982	0.066978593	0.013331624	0.009614152	0.007947699	0.016536342	0.028201513	0.01961287	0.011921549	0.013203436	0.008332265	0.004166133	0.001153698	0.006409435	0.032175362	0.011921549	0.015510832	0.006794001	0	0	0	0	0	0.001666453	0.010255096	0.021215229	0.000256377	0.004294321	0.002051019	0.001986925	0.020446097	0.010255096	0.017818228	0.006473529	0.033521343	0.016856813	0.015767209
Caulobacter	0.00E+00	1.73E-03	0.00E+00	0.00E+00	3.20E-04	0.00E+00	1.92E-04	3.20E-04	0.00E+00	1.28E-04	0.00E+00	1.28E-03	0.00E+00	0.00E+00	7.05E-04	1.03E-03	0.00E+00	4.49E-04	5.13E-04	5.38E-03	3.20E-04	1.60E-03	1.92E-04	2.56E-04	2.56E-04	1.92E-04	1.22E-03	4.49E-04	3.85E-04	1.60E-03	0.00E+00	0.00E+00	0.00E+00	0.00E+00	0.00E+00	0.00E+00	1.28E-04	0.00E+00	1.28E-04	0.00E+00	2.56E-04	6.41E-05	6.41E-05	1.28E-04	2.12E-03	1.28E-04	4.55E-03	0.00E+00	1.22E-03
Chroococcidiopsis	0	0	0	0	0	0	0	0	0	0	0	0	0	0	0.000512755	0	0	0	0.000128189	0	0	0	0	0.000961415	0	0	0	0	0	0	0	0	0	0	0	0	0	0	0	0	0	0	0	0	0	0	0.006858095	0	0
Chryseobacterium	0.086206897	0.027816947	0.054287912	0.046724779	0.023907191	0.098833483	0.136841431	0.117420844	0.029803871	0.129726958	0.108896295	0.058774516	0.028586079	0.010511473	0.013203436	0.050185874	0.039674401	0.33264966	0.091398539	0.1020382	0.046724779	0.025317267	0.019292398	0.092616331	0.003268812	0.11235739	0.049865402	0.024740418	0.031085758	0.060056403	0.000512755	0.002051019	0.000512755	0	0.00249968	0.095500577	0.014100756	0.198500192	0.060569158	0.239264197	0.408601461	0.005127548	0.03775157	0.184399436	0.06281246	0.01916421	0.119087297	0.00929368	0.072170235
Citrobacter	0.01326753	0.005063453	0.002884246	0.000640944	0.002563774	0.003845661	0.007050378	0.004037944	0.000128189	0.002820151	0.002884246	0.008973209	0.037815665	0.026022305	0.003397	0.000705038	0.003525189	0.002115113	0.004550699	0.008268171	0.003140623	0.00544802	0.002179208	0.000705038	0.002115113	0.002435585	0.002051019	0.001986925	0.002884246	0.01371619	0.304960902	0.291052429	0.274772465	0.265030124	0.286437636	0.209139854	0.002371491	0.00294834	0.000128189	0.000512755	0.003717472	0.000833227	0.005768491	0.007178567	0.002243302	0.001538264	0.004935265	0.018523266	0.001602359
Cloacibacillus	0.00E+00	0.00E+00	7.05E-04	2.88E-03	2.12E-03	6.41E-05	0.00E+00	0.00E+00	0.00E+00	6.41E-04	1.28E-04	0.00E+00	0.00E+00	0.00E+00	0.00E+00	5.90E-03	3.59E-03	4.49E-04	0.00E+00	0.00E+00	0.00E+00	0.00E+00	1.35E-03	0.00E+00	2.56E-04	5.77E-04	2.12E-03	7.05E-04	1.92E-04	3.85E-04	0.00E+00	0.00E+00	0.00E+00	0.00E+00	0.00E+00	0.00E+00	0.00E+00	0.00E+00	0.00E+00	1.28E-04	0.00E+00	0.00E+00	9.61E-04	0.00E+00	7.05E-04	2.56E-04	0.00E+00	0.00E+00	0.00E+00
Cloacibacterium	5.77E-04	1.22E-03	3.20E-04	3.20E-04	0.00E+00	8.97E-04	3.20E-04	0.00E+00	2.37E-03	4.49E-04	1.09E-03	6.35E-03	4.55E-03	1.28E-04	4.49E-04	0.00E+00	0.00E+00	1.35E-03	0.00E+00	0.00E+00	0.00E+00	6.41E-05	4.49E-04	7.05E-04	5.77E-04	1.92E-04	1.47E-03	5.90E-03	3.65E-03	1.03E-03	0.00E+00	0.00E+00	0.00E+00	0.00E+00	0.00E+00	0.00E+00	6.41E-05	7.05E-04	1.92E-03	4.49E-04	3.20E-04	9.61E-04	0.00E+00	0.00E+00	0.00E+00	0.00E+00	0.00E+00	2.18E-03	0.00E+00
Clostridium_sensu_stricto_2	1.73E-03	5.77E-03	1.54E-03	5.19E-03	1.78E-02	6.22E-03	6.41E-05	5.13E-04	0.00E+00	2.44E-03	7.05E-04	1.09E-03	4.49E-04	0.00E+00	0.00E+00	1.58E-02	2.16E-02	1.09E-03	1.92E-03	0.00E+00	0.00E+00	0.00E+00	2.76E-03	0.00E+00	2.56E-04	3.85E-04	7.95E-03	5.90E-03	2.95E-03	7.11E-03	0.00E+00	0.00E+00	0.00E+00	0.00E+00	0.00E+00	0.00E+00	6.41E-04	1.53E-02	6.41E-05	0.00E+00	0.00E+00	6.41E-05	4.87E-03	5.13E-03	3.33E-03	5.00E-03	0.00E+00	0.00E+00	1.47E-03
Comamonas	3.16E-01	1.71E-01	1.05E-01	1.73E-01	2.67E-01	4.92E-01	3.66E-01	3.04E-01	1.86E-01	2.80E-01	2.80E-01	1.83E-01	1.27E-01	1.29E-01	2.22E-01	2.74E-01	3.14E-01	8.54E-02	1.13E-01	1.03E-01	1.15E-01	1.38E-01	1.25E-01	2.06E-01	7.93E-02	1.94E-01	2.23E-01	4.02E-01	2.32E-01	2.51E-01	0.00E+00	0.00E+00	0.00E+00	6.41E-05	2.56E-04	2.24E-03	1.77E-01	1.11E-01	1.12E-01	3.69E-02	1.63E-02	1.26E-01	1.41E-01	4.92E-02	6.62E-02	8.18E-02	3.11E-02	3.04E-02	1.06E-01
Coprococcus	0.00E+00	6.41E-05	0.00E+00	0.00E+00	5.77E-04	0.00E+00	0.00E+00	8.97E-04	4.23E-03	1.28E-04	0.00E+00	0.00E+00	1.28E-04	7.69E-04	0.00E+00	3.20E-04	6.41E-04	0.00E+00	0.00E+00	0.00E+00	0.00E+00	0.00E+00	4.97E-02	5.77E-04	6.74E-02	6.41E-05	0.00E+00	1.73E-03	0.00E+00	9.61E-04	0.00E+00	1.28E-04	0.00E+00	0.00E+00	0.00E+00	0.00E+00	0.00E+00	0.00E+00	2.76E-03	6.41E-05	3.20E-04	0.00E+00	0.00E+00	0.00E+00	0.00E+00	0.00E+00	0.00E+00	0.00E+00	0.00E+00
Cupriavidus	1.28E-04	2.63E-03	3.97E-03	1.79E-03	1.22E-03	0.00E+00	2.24E-03	6.09E-03	5.77E-04	8.97E-04	8.33E-04	1.28E-04	3.01E-03	3.85E-04	2.88E-03	2.63E-03	1.54E-03	1.15E-03	6.54E-03	8.78E-03	2.44E-03	3.97E-03	3.01E-03	1.47E-03	3.85E-04	5.13E-04	8.20E-03	3.20E-03	0.00E+00	2.31E-03	0.00E+00	0.00E+00	0.00E+00	0.00E+00	0.00E+00	0.00E+00	4.29E-03	2.37E-03	6.41E-04	1.28E-04	6.41E-05	1.28E-04	5.45E-03	2.44E-03	1.60E-02	3.33E-03	5.90E-03	2.18E-03	1.32E-02
Curvibacter	0.00E+00	1.28E-03	2.56E-04	5.77E-04	1.15E-03	5.77E-04	3.20E-04	5.77E-04	5.13E-04	6.41E-05	1.09E-03	4.04E-03	1.28E-04	1.92E-04	3.85E-04	3.20E-04	3.85E-04	5.77E-04	1.15E-03	4.49E-04	1.47E-03	2.12E-03	3.20E-04	2.56E-04	2.56E-04	3.85E-04	8.97E-04	7.05E-04	5.77E-04	5.13E-04	1.92E-04	0.00E+00	0.00E+00	0.00E+00	0.00E+00	3.20E-04	3.85E-04	1.28E-04	2.56E-04	1.22E-03	7.76E-03	1.28E-04	1.67E-03	1.09E-03	9.61E-04	3.85E-04	3.08E-03	4.49E-04	1.03E-03
Delftia	0.000512755	0.004999359	0.002243302	0.010960133	0.01621587	0.011472888	0.00442251	0.006794001	0.016856813	0.012498398	0.014998077	0.003845661	0.002627868	0.003268812	0.009550058	0.00294834	0.01031919	0.003332906	0.034418664	0.016920908	0.008332265	0.005576208	0.002307397	0.01031919	0.00294834	0.006858095	0.011921549	0.006281246	0.008588643	0.003397	0.000192283	0.000128189	0.000256377	0.000192283	0.000128189	0.000512755	0.001281887	0.004807076	0.008460454	0.05249327	0.116843994	0.001217793	0.005576208	0.023266248	0.012049737	0.005960774	0.053326497	0.03480323	0.020702474
Dermacoccus	1.09E-03	8.97E-04	0.00E+00	0.00E+00	1.28E-04	0.00E+00	2.18E-03	0.00E+00	6.41E-05	1.92E-04	5.77E-04	1.86E-02	3.20E-04	0.00E+00	1.28E-04	5.77E-04	1.09E-03	3.85E-04	1.28E-03	0.00E+00	0.00E+00	0.00E+00	1.22E-03	1.28E-04	6.41E-04	1.92E-03	0.00E+00	7.05E-04	7.69E-04	4.29E-03	0.00E+00	0.00E+00	0.00E+00	0.00E+00	0.00E+00	3.85E-04	0.00E+00	0.00E+00	6.41E-04	1.92E-03	1.15E-03	0.00E+00	0.00E+00	5.13E-04	0.00E+00	0.00E+00	0.00E+00	0.00E+00	0.00E+00
Dialister	0.00E+00	8.97E-04	1.28E-04	0.00E+00	6.41E-05	0.00E+00	7.05E-04	2.12E-03	5.36E-02	0.00E+00	0.00E+00	0.00E+00	1.45E-02	2.95E-03	0.00E+00	0.00E+00	5.77E-04	0.00E+00	1.28E-04	3.14E-03	0.00E+00	0.00E+00	0.00E+00	0.00E+00	6.41E-05	0.00E+00	0.00E+00	7.05E-04	0.00E+00	1.92E-04	0.00E+00	5.13E-04	0.00E+00	1.92E-04	0.00E+00	0.00E+00	0.00E+00	0.00E+00	5.02E-02	0.00E+00	2.12E-03	0.00E+00	0.00E+00	0.00E+00	0.00E+00	0.00E+00	0.00E+00	0.00E+00	0.00E+00
Dorea	0.00E+00	1.47E-03	0.00E+00	0.00E+00	1.92E-04	0.00E+00	7.69E-04	0.00E+00	1.67E-03	6.41E-05	0.00E+00	0.00E+00	6.41E-04	1.60E-03	0.00E+00	0.00E+00	8.33E-04	0.00E+00	0.00E+00	0.00E+00	0.00E+00	0.00E+00	1.27E-02	1.92E-04	1.67E-02	1.28E-04	0.00E+00	2.69E-03	5.13E-04	1.09E-03	0.00E+00	0.00E+00	0.00E+00	0.00E+00	0.00E+00	0.00E+00	0.00E+00	6.41E-05	5.77E-04	0.00E+00	6.41E-05	0.00E+00	0.00E+00	0.00E+00	1.09E-03	1.28E-04	8.97E-04	0.00E+00	0.00E+00
Duganella	6.67E-03	4.36E-03	4.17E-03	1.09E-03	5.13E-04	5.13E-04	2.56E-04	1.15E-03	1.92E-04	0.00E+00	9.61E-04	1.08E-02	5.13E-04	6.41E-05	4.42E-03	1.54E-03	3.53E-03	1.47E-03	3.78E-03	1.07E-02	1.28E-03	1.03E-02	1.15E-03	1.92E-04	1.03E-03	6.41E-04	3.85E-03	5.77E-04	3.46E-03	2.82E-03	0.00E+00	0.00E+00	0.00E+00	0.00E+00	0.00E+00	0.00E+00	1.28E-03	4.17E-03	6.41E-05	5.13E-04	6.41E-05	1.28E-04	9.68E-03	1.35E-03	6.41E-03	5.26E-03	3.14E-03	1.03E-02	7.63E-03
Dysgonomonas	1.28E-03	3.65E-03	9.36E-03	3.25E-02	2.99E-02	7.24E-03	1.04E-02	4.17E-03	1.41E-03	5.63E-02	1.35E-02	0.00E+00	6.41E-05	1.28E-04	0.00E+00	1.98E-02	2.58E-02	9.29E-03	1.90E-02	0.00E+00	0.00E+00	5.64E-03	3.33E-03	1.60E-03	0.00E+00	2.76E-03	1.04E-02	1.26E-02	8.46E-03	3.14E-03	0.00E+00	0.00E+00	2.56E-04	0.00E+00	0.00E+00	2.56E-04	1.92E-04	1.67E-03	5.13E-04	2.18E-03	3.20E-04	0.00E+00	3.40E-03	1.60E-03	5.19E-03	4.42E-03	0.00E+00	0.00E+00	5.77E-03
Elizabethkingia	1.73E-03	8.01E-03	2.81E-02	8.72E-03	6.41E-05	4.55E-03	2.24E-03	1.22E-03	1.03E-03	5.77E-04	2.24E-03	9.10E-03	1.03E-02	0.00E+00	6.22E-03	2.19E-02	1.49E-02	2.24E-03	1.38E-02	1.94E-02	4.31E-02	3.06E-02	1.35E-03	1.35E-03	5.13E-04	2.50E-03	1.09E-03	1.15E-03	1.02E-02	1.48E-02	0.00E+00	0.00E+00	0.00E+00	0.00E+00	0.00E+00	0.00E+00	1.92E-04	3.56E-02	5.13E-04	4.36E-03	1.73E-03	5.38E-03	4.27E-02	8.40E-03	3.59E-03	7.50E-03	1.80E-02	5.06E-03	1.12E-02
Enhydrobacter	5.13E-04	8.97E-04	1.09E-02	8.97E-04	1.67E-03	6.99E-03	2.13E-02	2.54E-02	3.46E-03	1.53E-02	3.83E-02	2.29E-02	3.78E-02	2.69E-03	1.33E-02	2.71E-02	7.18E-03	1.20E-01	1.03E-02	5.96E-03	5.13E-03	8.59E-03	1.79E-03	8.14E-03	2.50E-03	3.14E-02	7.05E-04	1.73E-03	2.24E-03	2.50E-03	6.41E-05	1.28E-04	0.00E+00	6.41E-05	0.00E+00	6.41E-05	1.28E-04	1.60E-02	4.68E-03	2.31E-02	5.97E-02	7.69E-04	6.15E-03	5.97E-02	2.16E-02	4.10E-03	4.49E-03	7.82E-03	3.08E-03
Enterobacter	0.074798103	0.026406871	0.020125625	0.003525189	0.009998718	0.015767209	0.033008589	0.023330342	0.000961415	0.014421228	0.020766568	0.043904628	0.080310217	0.076144084	0.027881041	0.006088963	0.01666453	0.006858095	0.014100756	0.013203436	0.007563133	0.015959492	0.004999359	0.003589283	0.003140623	0.006153057	0.011024228	0.010575567	0.012370209	0.054608384	0.692411229	0.693949494	0.708883477	0.693180362	0.683822587	0.477951545	0.015062172	0.015254455	0.000320472	0.008075888	0.040571722	0.001217793	0.015254455	0.025765927	0.011857454	0.005768491	0.020830663	0.050890911	0.005255736
Enterococcus	1.67E-03	9.10E-03	8.72E-03	8.33E-04	3.97E-03	0.00E+00	1.67E-03	1.28E-04	4.49E-04	2.88E-03	2.18E-03	2.95E-03	1.79E-03	7.69E-04	6.41E-04	1.92E-03	4.17E-03	1.15E-02	1.33E-02	0.00E+00	1.92E-04	1.47E-03	1.28E-03	1.09E-03	1.22E-03	5.13E-04	0.00E+00	2.69E-03	4.68E-03	2.44E-03	0.00E+00	0.00E+00	0.00E+00	0.00E+00	0.00E+00	4.81E-03	9.61E-04	0.00E+00	1.92E-04	2.18E-03	2.95E-03	1.92E-04	0.00E+00	6.28E-03	1.09E-03	6.41E-04	7.76E-03	0.00E+00	5.13E-04
Escherichia_Shigella	1.03E-03	5.43E-02	4.29E-03	1.28E-03	6.54E-03	0.00E+00	2.76E-03	2.44E-03	1.20E-02	0.00E+00	1.28E-04	1.28E-04	1.92E-04	0.00E+00	2.12E-03	4.49E-04	2.50E-03	7.05E-04	7.69E-04	6.22E-03	0.00E+00	6.41E-05	2.94E-02	2.56E-04	2.47E-02	2.15E-02	6.41E-05	3.72E-03	7.69E-04	2.99E-02	1.92E-04	0.00E+00	0.00E+00	0.00E+00	0.00E+00	0.00E+00	6.41E-04	1.28E-04	3.85E-03	9.61E-04	3.20E-04	7.05E-04	6.41E-04	3.20E-04	9.61E-04	3.01E-03	7.05E-04	7.05E-04	5.13E-04
Faecalibacterium	5.77E-04	4.23E-03	2.44E-03	6.41E-05	2.44E-03	0.00E+00	1.15E-03	3.51E-02	3.46E-03	2.56E-04	1.09E-03	0.00E+00	3.95E-02	1.05E-01	4.61E-03	1.41E-03	2.31E-03	5.77E-04	4.49E-04	1.79E-03	0.00E+00	0.00E+00	2.99E-02	1.92E-04	2.28E-02	0.00E+00	1.28E-04	8.72E-03	1.15E-03	3.91E-03	0.00E+00	0.00E+00	8.33E-04	0.00E+00	6.41E-05	3.20E-04	7.05E-04	0.00E+00	1.67E-03	1.28E-04	7.88E-03	1.28E-04	1.92E-04	1.28E-04	1.22E-03	1.09E-03	2.50E-03	0.00E+00	2.82E-03
Flavobacterium	0.00E+00	1.86E-03	0.00E+00	0.00E+00	0.00E+00	0.00E+00	0.00E+00	0.00E+00	0.00E+00	0.00E+00	0.00E+00	1.92E-03	3.33E-03	1.09E-02	2.05E-03	0.00E+00	0.00E+00	0.00E+00	0.00E+00	0.00E+00	0.00E+00	0.00E+00	0.00E+00	0.00E+00	1.28E-04	6.41E-05	0.00E+00	0.00E+00	0.00E+00	1.47E-03	0.00E+00	0.00E+00	0.00E+00	0.00E+00	0.00E+00	0.00E+00	0.00E+00	0.00E+00	0.00E+00	0.00E+00	0.00E+00	1.28E-03	0.00E+00	0.00E+00	0.00E+00	0.00E+00	0.00E+00	6.41E-05	0.00E+00
Flavonifractor	0.00E+00	0.00E+00	0.00E+00	0.00E+00	1.92E-04	0.00E+00	5.77E-04	0.00E+00	1.60E-03	0.00E+00	0.00E+00	0.00E+00	5.77E-03	1.56E-02	0.00E+00	0.00E+00	0.00E+00	0.00E+00	0.00E+00	0.00E+00	0.00E+00	0.00E+00	1.67E-03	0.00E+00	2.56E-04	0.00E+00	0.00E+00	0.00E+00	0.00E+00	0.00E+00	0.00E+00	0.00E+00	0.00E+00	0.00E+00	0.00E+00	0.00E+00	0.00E+00	0.00E+00	1.54E-03	0.00E+00	0.00E+00	0.00E+00	0.00E+00	0.00E+00	0.00E+00	6.41E-05	0.00E+00	0.00E+00	0.00E+00
Fusobacterium	1.11E-02	8.33E-04	2.63E-03	1.01E-02	1.14E-02	3.78E-03	2.76E-03	1.67E-03	1.51E-01	1.41E-03	2.56E-04	2.24E-03	3.54E-02	1.12E-02	6.41E-05	1.24E-02	8.01E-03	1.35E-03	0.00E+00	0.00E+00	0.00E+00	7.63E-03	2.51E-02	1.73E-03	3.57E-02	2.18E-03	1.79E-03	7.18E-03	5.51E-03	8.59E-03	0.00E+00	1.03E-03	6.41E-05	2.69E-03	3.53E-03	1.60E-03	9.49E-03	0.00E+00	1.51E-01	6.41E-05	1.92E-04	6.41E-05	2.50E-03	5.13E-04	4.68E-03	2.56E-04	0.00E+00	1.92E-04	0.00E+00
Granulicatella	2.56E-04	6.41E-05	0.00E+00	4.49E-04	4.49E-04	0.00E+00	1.35E-03	2.12E-03	1.28E-04	0.00E+00	0.00E+00	0.00E+00	6.41E-04	0.00E+00	0.00E+00	0.00E+00	0.00E+00	0.00E+00	1.09E-03	0.00E+00	0.00E+00	5.77E-04	2.56E-04	8.97E-04	4.49E-04	7.05E-04	0.00E+00	3.20E-03	1.03E-03	0.00E+00	0.00E+00	0.00E+00	5.13E-04	2.56E-04	1.15E-03	2.82E-03	3.20E-04	0.00E+00	6.41E-05	0.00E+00	0.00E+00	0.00E+00	0.00E+00	0.00E+00	0.00E+00	4.49E-04	0.00E+00	0.00E+00	0.00E+00
Haemophilus	9.61E-04	6.41E-05	8.33E-04	1.60E-03	2.56E-04	0.00E+00	0.00E+00	0.00E+00	0.00E+00	0.00E+00	7.05E-04	0.00E+00	0.00E+00	6.41E-05	0.00E+00	0.00E+00	0.00E+00	7.05E-04	0.00E+00	0.00E+00	0.00E+00	0.00E+00	6.41E-05	7.05E-04	2.56E-04	8.65E-03	0.00E+00	1.92E-04	0.00E+00	3.85E-04	0.00E+00	6.41E-05	2.56E-04	3.85E-04	3.85E-04	1.28E-04	3.85E-04	0.00E+00	0.00E+00	0.00E+00	0.00E+00	0.00E+00	0.00E+00	0.00E+00	0.00E+00	0.00E+00	0.00E+00	0.00E+00	1.28E-04
Halomonas	2.56E-04	6.41E-05	6.41E-05	0.00E+00	5.13E-04	4.49E-04	0.00E+00	0.00E+00	0.00E+00	0.00E+00	1.92E-04	2.76E-03	1.92E-04	0.00E+00	6.41E-05	1.03E-03	9.61E-04	1.28E-04	1.28E-04	1.28E-03	3.85E-04	1.03E-03	6.41E-05	1.28E-04	5.13E-04	0.00E+00	5.13E-04	0.00E+00	1.28E-04	0.00E+00	0.00E+00	0.00E+00	0.00E+00	0.00E+00	0.00E+00	0.00E+00	6.41E-05	4.29E-03	0.00E+00	3.85E-04	0.00E+00	8.97E-04	1.92E-04	6.41E-05	6.41E-05	1.92E-04	7.05E-04	1.24E-02	3.85E-04
Helicobacter	0.00E+00	0.00E+00	0.00E+00	0.00E+00	0.00E+00	0.00E+00	1.35E-03	2.69E-03	6.15E-03	0.00E+00	0.00E+00	0.00E+00	1.35E-03	4.49E-04	0.00E+00	0.00E+00	0.00E+00	1.42E-02	0.00E+00	0.00E+00	0.00E+00	0.00E+00	2.88E-03	0.00E+00	1.03E-03	4.91E-02	2.31E-03	1.56E-02	1.08E-02	0.00E+00	0.00E+00	0.00E+00	0.00E+00	0.00E+00	0.00E+00	0.00E+00	0.00E+00	0.00E+00	1.92E-04	0.00E+00	0.00E+00	0.00E+00	0.00E+00	0.00E+00	0.00E+00	0.00E+00	0.00E+00	0.00E+00	0.00E+00
Hydrogenophilus	4.61E-03	6.22E-03	3.08E-03	5.77E-04	3.85E-04	1.92E-04	1.06E-02	1.86E-03	0.00E+00	6.41E-05	6.41E-04	1.87E-02	6.41E-05	6.41E-05	9.81E-03	1.92E-04	5.13E-04	6.41E-05	3.20E-04	5.32E-03	0.00E+00	0.00E+00	1.92E-03	3.20E-04	6.41E-04	2.31E-03	1.26E-02	8.40E-03	1.50E-02	5.58E-03	0.00E+00	1.28E-04	5.77E-04	2.56E-04	1.28E-04	1.92E-04	4.23E-03	2.12E-03	0.00E+00	5.64E-03	7.69E-04	5.77E-04	3.85E-04	2.56E-03	0.00E+00	1.34E-02	2.12E-03	1.99E-02	7.05E-04
Incertae_Sedis	1.28E-03	1.56E-02	2.03E-02	7.63E-03	1.97E-02	1.79E-03	3.53E-03	2.82E-02	1.54E-02	3.53E-03	8.33E-04	0.00E+00	2.88E-02	3.45E-02	3.65E-03	1.01E-02	1.54E-02	4.36E-03	3.20E-04	8.97E-04	0.00E+00	1.99E-03	1.04E-01	1.41E-03	1.31E-01	3.33E-02	1.56E-02	1.74E-02	1.15E-02	1.18E-02	6.41E-05	4.61E-03	0.00E+00	3.20E-04	1.28E-04	2.56E-04	1.54E-03	1.22E-02	9.10E-03	1.41E-03	6.41E-04	1.92E-04	5.13E-03	4.42E-03	8.27E-03	2.88E-03	1.86E-03	5.83E-03	3.40E-03
Kocuria	2.82E-03	1.15E-03	4.17E-03	8.97E-04	0.00E+00	0.00E+00	1.22E-03	1.09E-03	1.28E-04	1.28E-03	2.76E-03	2.78E-02	8.97E-04	1.28E-04	1.92E-04	1.79E-03	1.35E-03	3.40E-03	3.53E-03	4.94E-03	0.00E+00	0.00E+00	1.79E-03	1.28E-04	6.41E-05	4.49E-03	1.03E-03	2.56E-03	2.18E-03	7.18E-03	0.00E+00	0.00E+00	0.00E+00	0.00E+00	0.00E+00	0.00E+00	0.00E+00	6.41E-05	6.41E-04	4.49E-03	9.61E-04	3.85E-04	6.41E-05	3.91E-03	1.41E-03	0.00E+00	0.00E+00	0.00E+00	0.00E+00
Lactobacillus	0.00E+00	3.59E-03	2.12E-03	3.20E-04	5.13E-04	6.41E-04	3.85E-04	2.56E-03	0.00E+00	1.92E-04	8.33E-04	1.15E-03	9.61E-04	1.09E-03	0.00E+00	0.00E+00	1.15E-03	6.41E-04	1.22E-03	1.92E-04	3.85E-03	0.00E+00	5.13E-04	3.85E-04	0.00E+00	0.00E+00	0.00E+00	2.18E-03	4.49E-03	7.69E-04	0.00E+00	0.00E+00	0.00E+00	0.00E+00	0.00E+00	0.00E+00	4.49E-04	4.61E-03	0.00E+00	1.28E-04	2.56E-04	2.56E-04	3.85E-03	1.09E-03	6.41E-05	1.03E-03	7.82E-03	0.00E+00	3.27E-03
Massilia	6.41E-05	1.41E-03	0.00E+00	0.00E+00	0.00E+00	6.41E-05	1.28E-03	2.82E-03	3.85E-04	4.49E-04	1.92E-03	4.36E-03	6.19E-02	1.57E-01	1.88E-01	0.00E+00	9.61E-04	6.41E-05	3.14E-03	2.56E-03	1.15E-03	1.47E-03	0.00E+00	0.00E+00	0.00E+00	5.77E-04	5.00E-03	4.49E-04	9.10E-03	0.00E+00	0.00E+00	0.00E+00	0.00E+00	0.00E+00	0.00E+00	0.00E+00	1.03E-03	5.70E-03	6.41E-05	0.00E+00	0.00E+00	3.35E-02	1.79E-03	4.49E-04	3.20E-04	7.05E-04	0.00E+00	2.68E-02	7.05E-04
Methylobacterium	1.21E-02	1.06E-02	1.03E-02	8.33E-04	1.03E-03	2.44E-03	6.41E-04	3.91E-03	5.77E-04	6.41E-04	2.18E-03	2.70E-02	5.26E-03	9.61E-04	3.33E-03	1.99E-03	3.14E-03	2.37E-03	5.26E-03	5.32E-03	5.77E-03	1.25E-02	3.65E-03	2.76E-03	1.28E-03	6.28E-03	3.59E-03	4.49E-03	7.31E-03	8.97E-04	0.00E+00	1.28E-04	0.00E+00	0.00E+00	1.92E-04	0.00E+00	5.70E-03	9.55E-03	8.97E-04	2.18E-03	1.09E-03	6.41E-04	1.27E-02	4.15E-02	5.06E-03	7.56E-03	2.13E-02	3.31E-02	1.15E-02
Methylophilus	2.50E-03	1.28E-03	1.08E-02	1.54E-03	6.41E-05	5.77E-04	0.00E+00	6.41E-05	1.28E-04	0.00E+00	1.28E-04	3.65E-03	6.41E-04	0.00E+00	1.22E-03	5.77E-04	3.20E-04	3.85E-04	5.13E-04	0.00E+00	0.00E+00	4.81E-03	4.49E-04	0.00E+00	0.00E+00	2.69E-03	0.00E+00	0.00E+00	2.95E-03	5.13E-04	0.00E+00	0.00E+00	0.00E+00	0.00E+00	0.00E+00	0.00E+00	0.00E+00	0.00E+00	6.41E-05	6.41E-05	0.00E+00	2.56E-04	5.06E-03	1.67E-03	2.37E-03	0.00E+00	1.86E-03	9.61E-04	0.00E+00
Microbacterium	0.00E+00	6.41E-05	6.41E-04	2.56E-04	1.92E-04	0.00E+00	3.85E-04	4.49E-04	6.41E-05	6.41E-04	6.41E-04	6.41E-05	0.00E+00	0.00E+00	1.92E-04	3.85E-04	6.41E-05	2.69E-03	1.15E-03	1.28E-04	8.33E-04	3.20E-04	6.41E-05	6.41E-05	6.41E-05	3.20E-04	0.00E+00	0.00E+00	0.00E+00	5.13E-04	0.00E+00	0.00E+00	0.00E+00	0.00E+00	0.00E+00	1.92E-04	6.41E-05	0.00E+00	5.13E-04	1.73E-03	3.20E-04	1.28E-04	2.56E-04	5.06E-03	5.13E-04	5.13E-04	5.13E-04	0.00E+00	8.33E-04
Microvirgula	0.00E+00	1.28E-04	6.50E-02	6.53E-02	9.70E-02	7.01E-02	1.51E-02	1.05E-02	2.76E-03	4.49E-02	7.82E-03	0.00E+00	6.41E-05	2.56E-04	5.13E-04	1.89E-01	1.96E-01	6.79E-02	9.10E-03	3.46E-03	0.00E+00	8.52E-03	4.11E-02	1.86E-03	5.51E-03	3.33E-02	1.15E-01	9.86E-02	1.41E-01	6.35E-03	0.00E+00	0.00E+00	0.00E+00	0.00E+00	0.00E+00	0.00E+00	2.56E-04	3.45E-02	9.61E-04	6.73E-03	4.94E-03	0.00E+00	7.43E-02	2.71E-02	6.61E-02	1.64E-02	2.44E-03	6.35E-03	6.26E-02
Morganella	9.68E-03	6.41E-05	1.60E-03	7.18E-03	6.60E-03	3.72E-03	3.53E-03	1.03E-03	1.09E-03	6.35E-03	0.00E+00	0.00E+00	3.85E-04	3.20E-04	0.00E+00	1.09E-03	8.33E-04	1.73E-03	1.73E-03	0.00E+00	0.00E+00	0.00E+00	9.61E-04	0.00E+00	0.00E+00	2.50E-03	5.32E-03	2.56E-03	2.63E-03	3.08E-03	0.00E+00	0.00E+00	0.00E+00	0.00E+00	0.00E+00	0.00E+00	1.79E-03	2.82E-03	2.56E-04	6.41E-05	3.85E-04	0.00E+00	0.00E+00	0.00E+00	0.00E+00	0.00E+00	0.00E+00	0.00E+00	0.00E+00
Myroides	6.41E-05	0.00E+00	1.73E-03	2.56E-04	0.00E+00	0.00E+00	1.92E-04	5.13E-04	0.00E+00	0.00E+00	6.41E-05	0.00E+00	1.54E-03	0.00E+00	0.00E+00	1.28E-03	3.20E-04	0.00E+00	3.85E-04	5.77E-04	6.41E-05	1.47E-03	6.41E-05	6.41E-05	0.00E+00	0.00E+00	0.00E+00	2.56E-04	2.56E-04	1.92E-04	0.00E+00	0.00E+00	0.00E+00	0.00E+00	0.00E+00	0.00E+00	0.00E+00	6.41E-05	0.00E+00	0.00E+00	0.00E+00	1.28E-04	2.56E-04	3.85E-04	2.31E-03	8.33E-04	2.44E-03	0.00E+00	2.56E-04
Neisseria	8.33E-04	4.49E-04	3.72E-03	2.63E-03	2.56E-04	6.41E-05	1.28E-04	0.00E+00	0.00E+00	0.00E+00	6.41E-05	8.33E-04	2.56E-04	6.41E-05	0.00E+00	0.00E+00	6.41E-05	5.77E-04	0.00E+00	0.00E+00	0.00E+00	7.82E-03	0.00E+00	4.17E-03	1.92E-04	1.56E-02	1.79E-03	3.85E-03	7.05E-04	2.56E-04	0.00E+00	0.00E+00	3.72E-03	2.37E-03	9.36E-03	2.95E-03	1.92E-04	0.00E+00	0.00E+00	0.00E+00	0.00E+00	0.00E+00	2.31E-03	0.00E+00	0.00E+00	2.05E-03	2.05E-03	4.74E-03	6.41E-05
norank	0.00E+00	5.13E-04	1.03E-03	0.00E+00	0.00E+00	0.00E+00	0.00E+00	0.00E+00	0.00E+00	1.54E-03	2.56E-04	0.00E+00	1.28E-04	1.28E-04	1.92E-04	0.00E+00	1.92E-04	1.09E-03	1.92E-04	8.33E-04	0.00E+00	0.00E+00	7.69E-04	1.92E-04	0.00E+00	2.56E-04	0.00E+00	3.85E-04	4.49E-04	6.41E-04	0.00E+00	7.69E-04	0.00E+00	1.15E-03	0.00E+00	4.49E-04	0.00E+00	0.00E+00	0.00E+00	6.41E-05	4.49E-04	0.00E+00	1.22E-03	1.22E-03	0.00E+00	5.13E-04	0.00E+00	6.41E-05	0.00E+00
Not_Assigned	0.005832586	0.006729906	0.008909114	0.009229586	0.012370209	0.008909114	0.003268812	0.001858736	0.001602359	0.02506089	0.019292398	0.003076529	0.001153698	0.009614152	0.01076785	0.002820151	0.012754775	0.023009871	0.025445456	0.003653378	0.001602359	0.003781567	0.009998718	0.006473529	0.000640944	0.005704397	0.002884246	0.005832586	0.007114473	0.004358416	0	0	0.000320472	0.000192283	0.000320472	0.004358416	0.049737213	0.000833227	0.01326753	0.042686835	0.036982438	0.052365081	0.008139982	0.019548776	0.023843097	0.036405589	0.007050378	0.017561851	0.013844379
Odoribacter	0.00E+00	0.00E+00	0.00E+00	0.00E+00	0.00E+00	0.00E+00	0.00E+00	0.00E+00	1.03E-03	0.00E+00	0.00E+00	0.00E+00	5.32E-03	8.46E-03	0.00E+00	0.00E+00	0.00E+00	0.00E+00	0.00E+00	0.00E+00	0.00E+00	0.00E+00	4.49E-04	0.00E+00	1.35E-03	8.33E-04	4.49E-04	0.00E+00	0.00E+00	0.00E+00	0.00E+00	0.00E+00	0.00E+00	0.00E+00	0.00E+00	0.00E+00	0.00E+00	0.00E+00	2.12E-03	0.00E+00	0.00E+00	0.00E+00	0.00E+00	0.00E+00	0.00E+00	0.00E+00	0.00E+00	0.00E+00	0.00E+00
Oscillibacter	2.88E-03	2.69E-03	0.00E+00	5.77E-04	3.72E-03	0.00E+00	6.41E-05	1.92E-04	1.92E-04	3.85E-04	5.13E-04	0.00E+00	0.00E+00	1.28E-04	0.00E+00	2.69E-03	3.72E-03	2.24E-03	0.00E+00	0.00E+00	0.00E+00	0.00E+00	0.00E+00	0.00E+00	0.00E+00	0.00E+00	2.05E-03	7.05E-04	0.00E+00	9.61E-04	0.00E+00	0.00E+00	0.00E+00	0.00E+00	0.00E+00	0.00E+00	0.00E+00	0.00E+00	6.41E-05	1.92E-04	0.00E+00	0.00E+00	0.00E+00	0.00E+00	0.00E+00	0.00E+00	0.00E+00	0.00E+00	3.65E-03
Others	0.009485963	0.0147417	0.016792719	0.013395719	0.010447379	0.003397	0.009485963	0.012177926	0.01371619	0.005704397	0.009678246	0.033393155	0.007691322	0.01326753	0.008396359	0.004037944	0.011536982	0.010255096	0.005127548	0.013908473	0.017113191	0.021471606	0.009806435	0.018010512	0.006665812	0.012306115	0.01666453	0.015895398	0.016985002	0.023009871	0.000128189	0.00147417	0.002115113	0.008524548	0.002884246	0.00147417	0.007178567	0.006665812	0.008780926	0.004230227	0.002756057	0.004230227	0.012562492	0.007050378	0.012370209	0.009101397	0.009421869	0.016279964	0.011729266
Ottowia	0.00E+00	0.00E+00	0.00E+00	0.00E+00	0.00E+00	3.85E-04	6.41E-05	0.00E+00	1.28E-04	1.79E-03	3.20E-04	0.00E+00	3.85E-04	6.41E-05	6.41E-05	3.20E-04	1.35E-03	1.09E-03	4.49E-03	4.49E-04	2.56E-04	0.00E+00	3.85E-04	1.92E-04	0.00E+00	1.15E-03	0.00E+00	0.00E+00	0.00E+00	4.49E-04	0.00E+00	0.00E+00	0.00E+00	0.00E+00	0.00E+00	0.00E+00	0.00E+00	0.00E+00	1.28E-04	2.18E-03	7.69E-04	0.00E+00	7.69E-04	3.85E-04	1.35E-03	1.99E-03	6.60E-03	0.00E+00	2.56E-04
Paludibacter	0.00E+00	0.00E+00	4.81E-03	4.52E-02	2.24E-02	3.08E-03	4.49E-04	7.05E-04	6.41E-05	4.68E-03	1.92E-04	0.00E+00	0.00E+00	0.00E+00	0.00E+00	2.31E-03	5.38E-03	6.41E-04	5.77E-04	0.00E+00	0.00E+00	1.41E-03	1.15E-03	1.35E-03	0.00E+00	1.92E-03	3.46E-03	8.52E-03	5.26E-03	0.00E+00	0.00E+00	0.00E+00	0.00E+00	0.00E+00	0.00E+00	0.00E+00	0.00E+00	2.76E-03	0.00E+00	1.47E-03	0.00E+00	0.00E+00	0.00E+00	2.63E-03	2.05E-03	1.86E-03	0.00E+00	0.00E+00	5.13E-04
Parabacteroides	1.28E-03	1.15E-03	2.56E-03	7.18E-03	5.83E-03	1.60E-03	4.49E-04	1.92E-04	1.92E-04	2.37E-03	0.00E+00	0.00E+00	5.85E-02	5.24E-02	1.92E-04	9.29E-03	8.20E-03	6.41E-04	7.69E-04	1.92E-04	0.00E+00	1.79E-03	3.14E-03	0.00E+00	2.95E-03	1.31E-02	3.91E-03	3.33E-03	5.06E-03	1.47E-03	0.00E+00	0.00E+00	0.00E+00	0.00E+00	1.92E-04	0.00E+00	0.00E+00	1.15E-03	6.41E-04	6.41E-05	4.49E-04	4.49E-04	6.41E-04	1.92E-03	6.41E-04	7.05E-04	0.00E+00	0.00E+00	0.00E+00
Paracoccus	1.41E-03	4.29E-03	4.29E-03	4.49E-04	6.41E-05	8.97E-04	1.92E-04	9.61E-04	1.28E-03	8.72E-03	8.20E-03	1.99E-03	1.35E-03	2.56E-04	7.69E-04	2.05E-03	6.41E-04	1.01E-02	1.01E-02	9.61E-04	6.41E-05	0.00E+00	3.08E-03	1.54E-03	0.00E+00	8.97E-04	1.99E-03	0.00E+00	5.77E-04	3.27E-03	0.00E+00	0.00E+00	0.00E+00	0.00E+00	0.00E+00	1.92E-04	1.92E-04	1.13E-02	2.44E-03	9.68E-03	1.03E-02	1.92E-04	0.00E+00	9.17E-03	4.30E-02	2.76E-02	4.54E-02	0.00E+00	1.37E-02
Peptostreptococcus	0.00E+00	0.00E+00	1.73E-03	3.33E-03	1.09E-03	6.41E-05	3.20E-04	5.77E-04	1.33E-02	1.41E-03	0.00E+00	0.00E+00	4.49E-03	1.67E-03	5.77E-04	2.56E-04	7.05E-04	0.00E+00	0.00E+00	0.00E+00	5.13E-04	0.00E+00	3.01E-03	1.28E-04	1.60E-03	7.69E-04	1.35E-03	2.56E-04	1.47E-03	3.20E-04	0.00E+00	0.00E+00	0.00E+00	1.28E-04	0.00E+00	0.00E+00	0.00E+00	0.00E+00	5.64E-03	0.00E+00	0.00E+00	0.00E+00	0.00E+00	0.00E+00	0.00E+00	0.00E+00	0.00E+00	0.00E+00	0.00E+00
Phascolarctobacterium	2.82E-03	1.99E-03	1.99E-03	2.95E-03	3.72E-03	8.97E-04	1.28E-04	1.15E-03	1.35E-03	1.60E-03	0.00E+00	0.00E+00	3.20E-04	0.00E+00	1.28E-04	9.61E-04	3.27E-03	0.00E+00	0.00E+00	0.00E+00	0.00E+00	0.00E+00	1.01E-02	0.00E+00	4.23E-03	5.90E-03	1.67E-03	1.09E-03	5.13E-04	1.41E-03	0.00E+00	0.00E+00	0.00E+00	0.00E+00	0.00E+00	0.00E+00	0.00E+00	4.49E-03	6.41E-04	6.41E-05	0.00E+00	0.00E+00	0.00E+00	0.00E+00	0.00E+00	2.56E-04	0.00E+00	0.00E+00	1.22E-03
Porphyromonas	0.00E+00	0.00E+00	0.00E+00	3.85E-04	0.00E+00	0.00E+00	0.00E+00	0.00E+00	7.24E-03	0.00E+00	0.00E+00	0.00E+00	0.00E+00	0.00E+00	0.00E+00	0.00E+00	0.00E+00	0.00E+00	0.00E+00	1.28E-04	0.00E+00	1.28E-03	0.00E+00	2.56E-04	0.00E+00	8.27E-03	2.31E-03	5.13E-04	4.74E-03	0.00E+00	0.00E+00	0.00E+00	8.33E-04	1.28E-04	1.41E-03	7.05E-04	0.00E+00	2.88E-03	3.85E-03	0.00E+00	0.00E+00	0.00E+00	0.00E+00	0.00E+00	0.00E+00	0.00E+00	0.00E+00	0.00E+00	0.00E+00
Prevotella	1.79E-03	2.56E-04	1.67E-03	1.28E-04	6.41E-05	1.92E-04	1.09E-03	9.10E-03	5.60E-02	0.00E+00	0.00E+00	6.41E-05	7.37E-03	1.60E-03	5.77E-04	7.69E-04	2.56E-04	5.77E-04	3.20E-04	2.31E-03	0.00E+00	1.92E-04	0.00E+00	6.41E-05	0.00E+00	1.99E-03	0.00E+00	1.92E-03	1.86E-03	1.67E-03	0.00E+00	3.85E-04	6.41E-05	2.56E-03	1.28E-03	2.56E-03	7.05E-04	0.00E+00	1.04E-01	1.28E-04	5.77E-04	1.28E-04	3.20E-04	1.47E-03	9.61E-04	5.77E-04	2.56E-04	2.56E-04	7.69E-04
Propionibacterium	2.24E-03	3.85E-03	3.40E-03	1.41E-03	5.13E-04	6.41E-05	3.20E-04	1.54E-03	1.28E-04	6.41E-04	0.00E+00	5.38E-03	1.67E-03	0.00E+00	2.56E-04	9.61E-04	1.92E-04	2.56E-04	1.92E-04	1.15E-03	5.51E-03	1.03E-03	8.33E-04	7.69E-04	7.05E-04	1.09E-03	2.88E-03	3.85E-04	4.49E-04	3.72E-03	1.28E-04	0.00E+00	0.00E+00	0.00E+00	0.00E+00	6.41E-05	6.41E-05	1.92E-04	0.00E+00	6.41E-04	1.28E-04	7.69E-04	3.20E-04	7.69E-04	6.41E-03	9.61E-04	1.47E-03	6.15E-03	1.28E-03
Proteocatella	5.45E-03	2.24E-03	0.00E+00	3.31E-02	4.56E-02	5.51E-03	9.23E-03	9.55E-03	5.06E-03	1.70E-02	1.60E-03	0.00E+00	1.67E-03	3.20E-04	0.00E+00	1.24E-02	4.68E-03	0.00E+00	0.00E+00	0.00E+00	0.00E+00	0.00E+00	7.69E-04	0.00E+00	0.00E+00	5.06E-03	1.58E-02	2.18E-03	5.13E-04	1.09E-03	0.00E+00	0.00E+00	0.00E+00	0.00E+00	0.00E+00	0.00E+00	1.92E-04	3.59E-03	5.13E-04	1.79E-03	2.18E-03	0.00E+00	0.00E+00	2.12E-03	2.56E-04	2.05E-03	0.00E+00	0.00E+00	5.64E-03
Providencia	0.005127548	0.005704397	0.016023587	0.001538264	0.001153698	0.000128189	0.000897321	0.003781567	0.000769132	0.000384566	0.003268812	0.011921549	0.001410076	0.000640944	0.008332265	0.002243302	0.005832586	0.00192283	0.003909755	0.019997436	0.008780926	0.010255096	0.002820151	0.002820151	0.001730547	0.001602359	0.007434944	0.004037944	0.011921549	0.002435585	0	0	0	0	0	0	0.001602359	0.014677605	0.000128189	0.000576849	0	0.000384566	0.019676965	0.011536982	0.001794642	0.005383925	0.035059608	0.039610306	0.009229586
Pseudobutyrivibrio	0.00E+00	7.05E-03	0.00E+00	1.28E-04	9.61E-04	6.41E-05	1.28E-04	1.71E-02	8.33E-04	1.28E-04	0.00E+00	3.40E-03	0.00E+00	0.00E+00	0.00E+00	0.00E+00	1.73E-03	0.00E+00	5.13E-04	3.46E-03	0.00E+00	0.00E+00	0.00E+00	1.15E-03	0.00E+00	0.00E+00	8.33E-04	1.92E-03	6.41E-04	2.18E-03	6.41E-05	0.00E+00	0.00E+00	0.00E+00	0.00E+00	0.00E+00	0.00E+00	4.49E-03	3.20E-04	6.41E-05	2.56E-04	0.00E+00	5.13E-04	3.20E-04	4.49E-04	1.28E-04	0.00E+00	2.56E-04	0.00E+00
Pseudoduganella	0	0	0	0	0	0	0.000384566	0.000128189	0	0	0	0	0.016985002	0.016472247	0.019548776	0	0	0	0	0	0	0	0	0	0	0	0.00044866	0	0	0.000192283	0	0	0	0	0	0	0	0	0	0	0	0.004358416	0	0	0	0	0	0	0
Pseudomonas	4.67E-02	4.60E-02	5.22E-02	1.83E-02	6.02E-03	1.61E-02	1.47E-02	4.21E-02	2.56E-02	6.99E-03	8.98E-02	1.76E-01	6.58E-02	1.35E-02	5.49E-02	1.92E-02	3.30E-02	2.54E-02	4.03E-02	1.37E-01	8.79E-02	8.81E-02	2.26E-02	2.76E-02	2.45E-02	2.47E-02	9.17E-02	2.02E-02	5.62E-02	2.65E-02	0.00E+00	0.00E+00	0.00E+00	1.28E-04	6.41E-05	0.00E+00	1.55E-02	1.59E-01	2.18E-02	1.17E-02	6.86E-03	3.42E-02	7.56E-02	8.33E-02	3.81E-02	3.09E-02	1.32E-01	1.31E-01	6.94E-02
Pseudoxanthomonas	0.00E+00	2.37E-03	0.00E+00	3.20E-04	3.85E-04	0.00E+00	9.61E-04	3.20E-04	6.41E-05	0.00E+00	3.85E-04	0.00E+00	5.13E-04	0.00E+00	5.13E-03	0.00E+00	1.28E-04	0.00E+00	2.44E-03	0.00E+00	2.56E-03	1.54E-03	1.92E-04	6.41E-05	3.85E-04	0.00E+00	1.41E-03	0.00E+00	1.09E-03	1.47E-03	0.00E+00	0.00E+00	0.00E+00	0.00E+00	0.00E+00	0.00E+00	1.28E-04	0.00E+00	0.00E+00	6.41E-05	6.41E-05	3.85E-04	0.00E+00	4.81E-03	3.72E-03	2.56E-04	4.87E-03	2.76E-03	3.72E-03
Pyramidobacter	0	0	0	0	0	0	0	0	0.000769132	0	0	0	0.015767209	0.005960774	0	0	0.000769132	0	0	0	0	0	0.000128189	0	0.000833227	0.027816947	0.001345981	0	0.005127548	0	0	0	0	0	0	0	0	0	0.001217793	0	0	0	0	0	0	0	0	0	0
Ralstonia	1.99E-03	3.85E-04	1.28E-03	0.00E+00	4.49E-04	0.00E+00	0.00E+00	0.00E+00	0.00E+00	0.00E+00	8.33E-04	0.00E+00	0.00E+00	6.41E-05	6.41E-05	5.13E-04	1.47E-03	6.41E-04	5.77E-04	6.41E-05	0.00E+00	1.47E-03	0.00E+00	0.00E+00	0.00E+00	3.20E-04	0.00E+00	5.77E-04	1.60E-03	1.92E-04	0.00E+00	0.00E+00	0.00E+00	6.41E-05	0.00E+00	0.00E+00	1.28E-03	0.00E+00	0.00E+00	5.13E-04	6.41E-05	0.00E+00	1.54E-03	0.00E+00	9.61E-04	1.28E-04	6.60E-03	0.00E+00	3.46E-03
Rhizobium	3.72E-03	3.33E-03	5.06E-03	6.41E-04	3.20E-04	7.05E-04	7.69E-04	1.03E-03	4.49E-04	6.41E-05	2.24E-03	2.23E-02	7.05E-04	3.40E-03	4.29E-03	9.61E-04	1.28E-03	1.99E-03	2.31E-03	7.82E-03	6.28E-03	1.00E-02	7.69E-04	1.28E-03	2.24E-03	3.40E-03	1.86E-03	2.50E-03	3.72E-03	1.86E-03	0.00E+00	0.00E+00	6.41E-05	0.00E+00	0.00E+00	0.00E+00	3.01E-03	6.60E-03	0.00E+00	7.05E-04	8.97E-04	1.92E-04	1.15E-03	2.12E-03	4.29E-03	2.95E-03	9.74E-03	1.17E-02	8.46E-03
Rhodococcus	0.00E+00	3.20E-04	2.76E-03	1.41E-03	4.49E-04	2.56E-04	7.05E-04	3.20E-04	3.20E-04	1.15E-03	1.22E-03	8.33E-04	3.85E-04	0.00E+00	0.00E+00	1.22E-03	8.33E-04	1.99E-03	1.67E-03	3.20E-04	8.97E-04	0.00E+00	2.56E-04	0.00E+00	0.00E+00	1.09E-03	4.49E-04	6.41E-05	4.49E-04	2.56E-04	0.00E+00	0.00E+00	0.00E+00	0.00E+00	0.00E+00	0.00E+00	0.00E+00	0.00E+00	2.12E-03	1.01E-02	5.13E-03	2.56E-04	1.92E-04	1.41E-03	0.00E+00	2.56E-04	7.69E-04	6.41E-05	7.05E-04
Roseburia	0.00E+00	0.00E+00	0.00E+00	0.00E+00	0.00E+00	0.00E+00	0.00E+00	0.00E+00	1.99E-03	0.00E+00	6.41E-05	0.00E+00	0.00E+00	1.28E-04	0.00E+00	8.33E-04	1.09E-03	0.00E+00	0.00E+00	1.41E-03	0.00E+00	0.00E+00	0.00E+00	4.49E-04	0.00E+00	0.00E+00	0.00E+00	6.41E-05	0.00E+00	0.00E+00	0.00E+00	0.00E+00	0.00E+00	0.00E+00	0.00E+00	0.00E+00	0.00E+00	0.00E+00	2.18E-03	0.00E+00	3.20E-04	6.41E-05	0.00E+00	6.41E-05	1.28E-04	1.92E-04	6.41E-05	0.00E+00	0.00E+00
Ruminococcus	0.00E+00	2.95E-03	8.33E-04	7.05E-04	2.56E-04	0.00E+00	0.00E+00	1.16E-02	0.00E+00	0.00E+00	0.00E+00	0.00E+00	7.05E-04	6.41E-04	1.92E-04	0.00E+00	1.28E-04	1.28E-04	1.28E-04	9.61E-04	1.28E-04	0.00E+00	0.00E+00	0.00E+00	0.00E+00	0.00E+00	0.00E+00	1.60E-03	8.33E-04	2.56E-04	0.00E+00	0.00E+00	6.41E-05	0.00E+00	0.00E+00	0.00E+00	5.77E-04	0.00E+00	0.00E+00	0.00E+00	1.92E-04	0.00E+00	6.41E-05	1.28E-04	0.00E+00	0.00E+00	0.00E+00	0.00E+00	0.00E+00
Schlegelella	0.001602359	0.007050378	0.002691963	0.005319831	0.000640944	0.000833227	0.001281887	0.000512755	0.000192283	0	0.001153698	0.001986925	0.002820151	0.000192283	0.006537623	0.00294834	0.00442251	0.002563774	0.003653378	0.005832586	0.011152416	0.000512755	0.000769132	0.001153698	0.000128189	0.000256377	0.000897321	0.001345981	0.007755416	0.010383284	0	0	0	0	0	0	0.000576849	0.002756057	0.000384566	0.000769132	0.000576849	0.000576849	0.001410076	0.00737085	0.014677605	0.005383925	0.022304833	0.026150494	0.00634534
Serratia	1.92E-03	8.52E-03	1.44E-02	2.63E-03	5.77E-04	2.37E-03	1.15E-03	4.10E-03	8.97E-04	5.77E-04	4.23E-03	6.28E-03	3.91E-03	5.77E-04	7.88E-03	4.61E-03	4.61E-03	1.86E-03	7.88E-03	1.02E-02	3.27E-03	1.53E-02	2.31E-03	4.17E-03	1.79E-03	6.41E-05	3.91E-03	8.33E-04	1.19E-02	9.17E-03	0.00E+00	0.00E+00	0.00E+00	0.00E+00	0.00E+00	0.00E+00	2.12E-03	8.85E-03	0.00E+00	3.85E-04	3.85E-04	1.54E-03	2.62E-02	1.48E-02	1.47E-03	6.28E-03	8.20E-03	4.11E-02	1.04E-02
Soonwooa	8.63E-02	5.06E-03	6.35E-02	2.24E-01	9.27E-02	1.58E-02	3.51E-02	2.76E-02	6.28E-03	6.39E-02	5.51E-03	1.82E-02	1.09E-03	6.41E-05	1.28E-03	9.84E-02	4.43E-02	6.05E-02	2.19E-01	3.85E-03	1.35E-03	7.63E-03	5.32E-03	1.73E-03	1.03E-03	9.74E-03	3.83E-02	7.63E-03	3.14E-03	1.87E-02	3.85E-04	0.00E+00	1.03E-03	8.33E-04	2.56E-04	1.71E-02	1.00E-02	8.97E-03	2.63E-03	8.65E-03	8.97E-04	6.41E-05	7.24E-03	1.60E-02	1.87E-02	3.78E-03	5.51E-03	0.00E+00	3.85E-03
Sphingobacterium	0.007242661	0.006665812	0.001730547	0.007883605	0.00442251	0.001730547	0.008716831	0.005768491	0.000320472	0.003012434	0.00397385	0.003589283	0.00249968	0.013844379	0.002563774	0.001410076	0.001281887	0.006024869	0.01076785	0.00544802	0.001153698	0.003909755	0	0.000897321	0.000384566	0.00147417	0.004807076	0.002627868	0.003845661	0.006986284	0	0.000256377	0	0	0	0.00044866	0.001281887	0.012690681	0.000769132	0.001794642	0.00192283	0.000705038	0.003845661	0.006858095	0.002563774	0.001410076	0.005063453	0.001153698	0.002115113
Sphingobium	0.002179208	0.008652737	0.014485322	0.006281246	0.002435585	0.000769132	0.004294321	0.015959492	0.001089604	0.000833227	0.004102038	0.02211255	0.006537623	0.008075888	0.009485963	0.009357775	0.004999359	0.00634534	0.017882323	0.062876554	0.027560569	0.016472247	0.009421869	0.008011793	0.00192283	0.000705038	0.027496475	0.003268812	0.012754775	0.012690681	0	0	0	0	0	0	0.008780926	0.025317267	0.000961415	0.002051019	0.001345981	0.002243302	0.047365722	0.026086399	0.0362774	0.008396359	0.081463915	0.024996795	0.060953724
Sphingomonas	3.85E-02	7.15E-02	6.26E-02	8.08E-03	8.97E-03	9.23E-03	1.61E-02	1.99E-02	3.59E-03	8.08E-03	5.31E-02	1.06E-01	1.38E-02	1.69E-02	8.58E-02	9.10E-03	2.42E-02	1.56E-02	2.43E-02	1.11E-02	2.55E-02	3.76E-02	2.06E-02	1.49E-02	1.36E-02	1.76E-02	2.84E-02	6.46E-02	7.45E-02	2.36E-02	3.20E-04	6.41E-05	0.00E+00	5.77E-04	0.00E+00	1.28E-04	5.96E-01	5.75E-02	1.36E-01	4.19E-01	2.05E-01	5.26E-01	2.73E-01	1.57E-01	3.21E-01	6.01E-01	9.20E-02	3.03E-01	3.03E-01
Sphingopyxis	1.60E-03	3.85E-03	7.05E-04	7.05E-04	5.13E-04	0.00E+00	2.18E-03	8.20E-03	1.92E-04	3.20E-04	2.82E-03	1.92E-04	2.05E-03	0.00E+00	4.61E-03	5.58E-03	4.81E-03	1.15E-03	7.95E-03	2.98E-02	6.41E-03	1.42E-02	3.20E-03	2.05E-03	4.49E-04	5.77E-04	4.68E-03	1.28E-03	2.37E-03	5.64E-03	0.00E+00	0.00E+00	0.00E+00	0.00E+00	0.00E+00	0.00E+00	8.97E-04	2.88E-03	3.20E-04	5.13E-04	4.49E-04	2.56E-04	1.25E-02	3.27E-03	9.29E-03	4.94E-03	2.88E-02	7.69E-04	3.05E-02
Staphylococcus	2.44E-03	4.74E-03	7.69E-04	0.00E+00	0.00E+00	0.00E+00	3.85E-04	1.28E-04	6.41E-04	0.00E+00	1.92E-04	3.59E-03	1.09E-03	0.00E+00	9.61E-04	1.92E-04	1.41E-03	0.00E+00	3.85E-04	3.01E-03	1.28E-02	1.04E-02	1.92E-04	2.63E-03	1.92E-04	9.61E-04	8.97E-04	7.05E-04	4.49E-04	1.86E-03	0.00E+00	6.41E-05	0.00E+00	0.00E+00	0.00E+00	0.00E+00	8.33E-04	0.00E+00	1.28E-04	2.56E-04	4.49E-04	1.92E-04	6.41E-05	0.00E+00	9.04E-03	4.49E-04	1.86E-03	0.00E+00	0.00E+00
Stenotrophomonas	0.009229586	0.032688117	0.078195103	0.027176003	0.049224458	0.021215229	0.08492501	0.0362774	0.006024869	0.084476349	0.014100756	0.011665171	0.006281246	0.056338931	0.02506089	0.012306115	0.011857454	0.04319959	0.046917062	0.009550058	0.00692219	0.01326753	0.014805794	0.008460454	0.001217793	0.010255096	0.062940649	0.032559928	0.023073965	0.036661966	0	0	0.000576849	0	0	0.00102551	0.00442251	0.018779644	0.003653378	0.010639662	0.00884502	0.006601718	0.025701833	0.009357775	0.014869889	0.006858095	0.011472888	0.022497116	0.00634534
Streptococcus	0.00634534	0.006665812	0	0.003012434	0.001345981	0	0.002691963	0.001794642	0.000705038	0.000192283	0.002691963	0	0.004230227	0.00397385	0.010383284	0.002371491	0.002243302	0.005063453	0.004037944	0.001858736	0.001602359	0.010191001	0.00147417	0.005191642	0.00102551	0.018523266	0.005063453	0.01666453	0.014357134	0.003397	0	0.001986925	0.001217793	0.007499039	0.003140623	0.003204717	0.005640303	0.004358416	0.000512755	0.000192283	0.000192283	0.000769132	0.002243302	0.000128189	0.001153698	0.002371491	0.001281887	0.00442251	0.000576849
Subdoligranulum	3.20E-04	7.69E-04	2.44E-03	0.00E+00	3.33E-03	0.00E+00	0.00E+00	2.03E-02	4.81E-03	2.56E-04	1.28E-04	0.00E+00	5.13E-04	6.41E-05	5.77E-04	0.00E+00	1.22E-03	6.41E-04	0.00E+00	2.12E-03	0.00E+00	0.00E+00	3.85E-04	1.28E-04	0.00E+00	0.00E+00	0.00E+00	2.88E-03	6.41E-04	1.09E-03	3.85E-04	0.00E+00	0.00E+00	6.41E-05	0.00E+00	0.00E+00	0.00E+00	0.00E+00	1.09E-03	1.28E-04	1.28E-03	1.28E-04	1.28E-04	1.86E-03	0.00E+00	6.41E-05	1.86E-03	0.00E+00	0.00E+00
Sutterella	0.00E+00	9.96E-02	0.00E+00	0.00E+00	0.00E+00	0.00E+00	0.00E+00	0.00E+00	0.00E+00	0.00E+00	0.00E+00	0.00E+00	6.41E-03	5.70E-03	0.00E+00	0.00E+00	0.00E+00	0.00E+00	0.00E+00	0.00E+00	0.00E+00	0.00E+00	0.00E+00	0.00E+00	0.00E+00	0.00E+00	0.00E+00	0.00E+00	0.00E+00	2.44E-03	0.00E+00	0.00E+00	0.00E+00	0.00E+00	0.00E+00	0.00E+00	0.00E+00	0.00E+00	0.00E+00	0.00E+00	1.28E-04	6.41E-05	0.00E+00	0.00E+00	0.00E+00	0.00E+00	0.00E+00	0.00E+00	0.00E+00
Tepidimonas	6.41E-05	3.46E-03	2.56E-04	1.73E-03	7.69E-04	6.41E-05	8.97E-04	4.49E-04	1.28E-04	0.00E+00	4.17E-03	1.28E-04	1.99E-03	6.41E-05	3.97E-03	1.09E-03	9.61E-04	6.41E-05	3.20E-03	6.99E-03	8.91E-03	3.91E-03	0.00E+00	3.85E-04	0.00E+00	6.41E-05	2.56E-04	3.46E-03	5.77E-04	2.63E-03	0.00E+00	0.00E+00	0.00E+00	0.00E+00	0.00E+00	0.00E+00	0.00E+00	1.73E-03	0.00E+00	2.56E-04	0.00E+00	5.13E-04	6.41E-04	1.99E-03	1.45E-02	5.13E-04	2.37E-03	0.00E+00	1.24E-02
uncultured	3.40E-03	3.91E-03	5.38E-03	4.81E-03	1.10E-02	2.12E-02	5.13E-03	1.42E-02	3.86E-02	6.22E-03	1.47E-03	3.78E-03	3.01E-02	4.96E-02	1.99E-03	2.63E-03	8.85E-03	4.17E-03	7.37E-03	1.54E-03	1.92E-03	1.86E-03	1.47E-02	1.79E-03	8.08E-03	1.24E-01	3.72E-03	1.28E-02	3.58E-02	2.31E-03	0.00E+00	0.00E+00	0.00E+00	0.00E+00	0.00E+00	0.00E+00	1.54E-03	2.50E-03	4.32E-02	2.12E-03	3.33E-03	6.41E-05	2.31E-03	1.01E-02	2.95E-03	2.31E-03	2.56E-04	1.38E-02	4.61E-03
Ureibacillus	0.00E+00	0.00E+00	0.00E+00	0.00E+00	0.00E+00	0.00E+00	0.00E+00	0.00E+00	3.85E-04	4.49E-04	0.00E+00	0.00E+00	3.20E-04	0.00E+00	0.00E+00	0.00E+00	1.28E-04	6.41E-05	1.54E-03	0.00E+00	5.58E-03	0.00E+00	0.00E+00	0.00E+00	0.00E+00	0.00E+00	1.41E-03	0.00E+00	0.00E+00	1.92E-04	0.00E+00	0.00E+00	0.00E+00	0.00E+00	0.00E+00	0.00E+00	3.20E-04	0.00E+00	0.00E+00	0.00E+00	0.00E+00	0.00E+00	0.00E+00	0.00E+00	0.00E+00	0.00E+00	4.61E-03	0.00E+00	4.49E-03
Vagococcus	1.85E-02	7.69E-04	1.09E-02	1.09E-03	2.50E-03	2.12E-03	9.42E-03	6.15E-03	2.24E-03	1.42E-02	1.09E-03	7.31E-03	5.13E-04	6.41E-05	0.00E+00	0.00E+00	1.92E-04	1.20E-02	1.10E-02	0.00E+00	0.00E+00	0.00E+00	0.00E+00	0.00E+00	0.00E+00	0.00E+00	2.88E-03	3.01E-03	2.37E-03	2.18E-03	0.00E+00	0.00E+00	0.00E+00	0.00E+00	0.00E+00	0.00E+00	2.95E-03	3.27E-03	1.28E-04	1.35E-03	1.79E-03	0.00E+00	0.00E+00	0.00E+00	0.00E+00	0.00E+00	0.00E+00	0.00E+00	5.26E-03
Veillonella	9.61E-04	1.28E-04	0.00E+00	0.00E+00	0.00E+00	0.00E+00	9.61E-04	2.56E-04	1.92E-03	0.00E+00	0.00E+00	1.60E-03	5.83E-03	1.20E-02	0.00E+00	0.00E+00	3.20E-04	0.00E+00	0.00E+00	0.00E+00	0.00E+00	3.40E-03	0.00E+00	9.61E-04	3.20E-04	7.05E-03	1.10E-02	6.41E-03	3.08E-02	6.41E-05	0.00E+00	7.69E-04	0.00E+00	9.74E-03	1.92E-04	3.14E-03	7.69E-04	0.00E+00	7.05E-04	0.00E+00	0.00E+00	0.00E+00	6.41E-05	0.00E+00	2.56E-04	0.00E+00	1.09E-03	0.00E+00	0.00E+00
Xenophilus	7.69E-04	1.09E-03	4.49E-04	0.00E+00	0.00E+00	4.49E-04	6.41E-05	2.56E-04	6.41E-05	8.97E-04	1.67E-03	9.61E-04	8.97E-04	1.92E-04	2.56E-04	1.28E-04	1.28E-04	8.97E-04	1.15E-03	3.08E-03	4.49E-04	1.28E-04	3.20E-04	1.92E-04	0.00E+00	1.28E-04	3.20E-04	2.18E-03	3.20E-04	1.92E-04	0.00E+00	0.00E+00	0.00E+00	0.00E+00	1.28E-04	1.92E-04	3.20E-04	1.86E-03	6.41E-04	1.92E-03	8.33E-04	1.28E-04	6.41E-05	1.92E-04	3.20E-04	6.41E-04	2.56E-04	1.22E-03	6.41E-05
[truncated: 17 more columns]
