# Supplementary material for: Alterations of thyroid microbiota across different thyroid microhabitats in patients with thyroid carcinoma
Source: J Transl Med. 2021 Nov 30;19:488. doi: 10.1186/s12967-021-03167-9 (PMC8638380; doi:10.1186/s12967-021-03167-9)
Supplement: Supplementary file 5 — Additional file 5: Table S5. The identified genera in each group. [file 12967_2021_3167_MOESM5_ESM.csv]

Table S5. The identified genera in each group.
Genus	Normal	QC	Tumor
Achromobacter	0.006531214	0.000587532	0.00257232
Acidovorax	0.011680126	0	0.003010298
Acinetobacter	0.14913259	0.02774217	0.054595565
Aeromonas	0.000578986	0.000128189	0.001529718
Akkermansia	0.000922959	0	7.48E-05
Alistipes	0.00230526	0	0.002512498
Alloprevotella	0.000681537	0	0.00030338
Aquabacterium	0.001657907	0	0.001809597
Austwickia	0.000683673	0	0.000311926
Bacillus	0.004140495	0	0.005482203
Bacteroides	0.017698586	0.000128189	0.022757766
Blautia	0.004794257	0.000160236	0.001707046
Bordetella	0.004796394	0	0.00196556
Bosea	0.000593941	0	0.000916549
Brevundimonas	0.014731017	0.000277742	0.010776396
Caulobacter	0.000617442	0	0.001010554
Chroococcidiopsis	5.34E-05	0	0.000713584
Chryseobacterium	0.068427125	0.016846131	0.08397855
Citrobacter	0.005907362	0.271898902	0.003557236
Cloacibacillus	0.000734949	0	0.000119643
Cloacibacterium	0.001147289	0	0.000719993
Clostridium_sensu_stricto_2	0.00370679	0	0.001647225
Comamonas	0.215166859	0.000427296	0.08332906
Coprococcus	0.004272956	2.14E-05	0.000343973
Cupriavidus	0.002431312	0	0.003948212
Curvibacter	0.000717857	8.55E-05	0.001104559
Delftia	0.008524548	0.000235013	0.020245268
Dermacoccus	0.001239157	6.41E-05	0.000649489
Dialister	0.002659915	0.000117506	0.001969833
Dorea	0.001375892	0	0.002023245
Duganella	0.002732556	0	0.002963295
Dysgonomonas	0.009720976	8.55E-05	0.002465496
Elizabethkingia	0.00876597	0	0.013107294
Enhydrobacter	0.014577191	5.34E-05	0.012628723
Enterobacter	0.021941631	0.658366449	0.015478785
Enterococcus	0.002805196	0.000801179	0.003871299
Escherichia_Shigella	0.006943554	3.20E-05	0.025154895
Faecalibacterium	0.009090715	0.000202965	0.020963124
Flavobacterium	0.000724266	0	4.70E-05
Flavonifractor	0.000856728	0	0.000542665
Fusobacterium	0.012105286	0.001484852	0.007509721
Granulicatella	0.00045507	0.000790497	0.00683673
Haemophilus	0.000514891	0.000202965	0.0003397
Halomonas	0.000361065	0	0.000775542
Helicobacter	0.003595693	0	0.003031663
Hydrogenophilus	0.003666197	0.000213648	0.003204717
Incertae_Sedis	0.018136564	0.000897321	0.021866855
Kocuria	0.002632141	0	0.001576721
Lactobacillus	0.000991326	0	0.001642952
Massilia	0.014807931	0	0.002894928
Methylobacterium	0.00495022	5.34E-05	0.008573687
Methylophilus	0.001192155	0	0.001125924
Microbacterium	0.0003397	3.20E-05	0.000666581
Microvirgula	0.043218818	0	0.016957228
Morganella	0.002132205	0	0.000482844
Myroides	0.000309789	0	0.000963552
Neisseria	0.001476306	0.003065846	0.002230483
norank	0.000292698	0.000395248	0.000521301
Odoribacter	0.000596077	0	0.000155963
Oscillibacter	0.000790497	0	0.00030338
Others	0.012818869	0.002766739	0.008385677
Ottowia	0.000444387	0	0.001153698
Paludibacter	0.003785839	0	0.000662308
Parabacteroides	0.006257745	3.20E-05	0.00256591
Paracoccus	0.002345853	3.20E-05	0.009588514
Peptostreptococcus	0.001296842	2.14E-05	0.000217921
Phascolarctobacterium	0.001604495	0	0.00113447
Porphyromonas	0.000837499	0.000512755	0.001316071
Prevotella	0.003061573	0.001143016	0.004879716
Propionibacterium	0.001384438	3.20E-05	0.002119386
Proteocatella	0.005960774	0	0.000922959
Providencia	0.004960902	0	0.007317438
Pseudobutyrivibrio	0.001407939	1.07E-05	0.000854591
Pseudoduganella	0.001805324	0	0.000153826
Pseudomonas	0.046643593	3.20E-05	0.046577362
Pseudoxanthomonas	0.000724266	0	0.001140879
Pyramidobacter	0.001950605	0	0.002610776
Ralstonia	0.000416613	1.07E-05	0.000771269
Rhizobium	0.003243174	1.07E-05	0.003401273
Rhodococcus	0.000653762	0	0.001002008
Roseburia	0.000200829	0	0.001093877
Ruminococcus	0.000734949	1.07E-05	0.000361065
Schlegelella	0.002886382	0	0.004362689
Serratia	0.004732299	0	0.006552579
Soonwooa	0.038894586	0.003268812	0.013011152
Sphingobacterium	0.004166133	0.000117506	0.003877708
Sphingobium	0.010968679	0	0.019715421
Sphingomonas	0.030902021	0.000181601	0.268474127
Sphingopyxis	0.003937529	0	0.005875315
Staphylococcus	0.001700637	1.07E-05	0.001254113
Stenotrophomonas	0.029229159	0.00026706	0.014566509
Streptococcus	0.004569927	0.002841516	0.008511729
Subdoligranulum	0.001420758	7.48E-05	0.004102038
Sutterella	0.003805068	0	0.00914199
Tepidimonas	0.001687818	0	0.001794642
uncultured	0.014393454	0	0.021304961
Ureibacillus	0.000335427	0	0.000574713
V2	0.008125027	0.000865274	0.021236594
Vagococcus	0.003683288	0	0.00155322
Veillonella	0.002798786	0.002307396	0.000675127
Xenophilus	0.000587532	5.34E-05	0.000615306
